# Supplementary material for: Audiometric changes following oral versus local gel foam steroid administration after stapedectomy in otosclerosis patients: a retrospective comparative study
Source: Front Med (Lausanne). 2026 Feb 19;13:1782153. doi: 10.3389/fmed.2026.1782153 (PMC12960155; doi:10.3389/fmed.2026.1782153)
Supplement: Supplementary file 1 [file Table_1.xlsx]

## Sheet: Raw Data
	Age	Gender	date of operation	way of steroid - 0 PO , 1 local	DM	HTN	BMI	Smoking	alcoholism	prior hearing intervention ( 0 No , 1 Yes )	Date_of_PreHearingtest	operated ear side ( 0 right , 1 left )	base line hearing status ( 1 mild , 2 moderate , 3 sever )	duration of hearing loss in years	Pre_AC250Hz	Pre_AC500Hz	Pre_AC1000Hz	Pre_AC2000Hz	Pre_AC4000Hz	Pre_ACPTA	Pre_BC250Hz	Pre_BC500Hz	Pre_BC1000Hz	Pre_BC2000Hz	Pre_BC4000Hz	Pre_BCPTA	Pre_ABG250	Pre_ABG500	Pre_ABG1000	Pre_ABG2000	Pre_ABG4000	Pre_ABG_PTA	Date_of_PostHearingtest	Post_AC250Hz	Post_AC500Hz	Post_AC1000Hz	Post_AC2000Hz	Post_AC4000Hz	Post_ACPTA	Post_BC250Hz	Post_BC500Hz	Post_BC1000Hz	Post_BC2000Hz	Post_BC4000Hz	Post_BCPTA	Post_ABG250	Post_ABG500	Post_ABG1000	Post_ABG2000
id	age	female		group	dm	htn	bmi	smoke	alcohol	intervention		left	hearing_bl	hl_yr	pre_ac250	pre_ac500	pre_ac1000	pre_ac2000	pre_ac4000	pre_acpta	pre_bc250	pre_bc500	pre_bc1000	pre_bc2000	pre_bc4000	pre_bcpta	pre_abg250	pre_abg500	pre_abg1000	pre_abg2000	pre_abg4000	pre_abgpta		post_ac250	post_ac500	post_ac1000	post_ac2000	post_ac4000	post_acpta	post_bc250	post_bc500	post_bc1000	post_bc2000	post_bc4000	post_bcpta	post_abg250	post_abg500	post_abg1000	post_abg2000
1	42	0	04/05/2016	0	0	0	29.7	0	0	0	2016-05-03	1	2	13	40	45	45	20	25	36.6667	15	15	15	10	15	13.3333	40	30	30	5	10	23.3333		16	15	28	35	26	10	13	10	13	22	6	13	35	9	35	15
2	41	1	01/12/2016	0	0	0	36.7	0	0	0	2016-11-29	0	3	20	65	65	70	70	60	68.3333	10	20	20	45	30	28.3333	55	45	50	50	30	40		35	22	32	12	25	8	6	17	14	11	17	13	28	27	22	36
3	58	1	02/02/2017	0	1	0	23.5	0	0	0	2017-02-02	1	2	8	55	70	55	40	45	55	15	40	35	25	25	33.3333	40	30	20	5	20	21.6667	2017-07-04	25	50	35	15	15	33.3333	10	30	10	5	10	15	15	20	25	10
4	63	1	11/02/2017	0	1	0	29.6	0	0	0	2017-02-08	1	2	7	70	65	70	40	45	58.3333	15	20	30	35	20	28.3333	55	45	40	10	25	30		6	16	12	30	10	34	16	19	24	12	11	12	39	13	6	6
5	56	1	10/03/2017	0	1	1	22.6	0	0	1	2017-03-01	0	2	7	75	80	85	65	80	76.6667	30	35	40	50	45	41.6667	45	45	45	25	35	35		39	13	32	38	5	15	7	8	13	5	13	21	38	39	18	18
6	68	0	16/03/2017	0	1	0	25.6	0	0	0	2017-03-15	1	2	14	70	80	60	60	75	66.6667	5	25	10	35	35	23.3333	65	55	50	50	40	43.3333	2017-06-04	40	45	30	40	55	38.3333	15	15	10	40	45	21.6667	25	30	20	24
7	62	0	23/03/2017	0	0	0	27.3	0	0	1	2017-03-31	0	2	13	60	70	70	55	74	65	27	15	30	50	50	31.6667	60	55	40	25	24	33.3333	2017-06-14	30	35	30	40	65	35	7	15	5	20	35	13.3333	30	20	25	20
8	42	1	08/04/2017	0	0	0	22.2	0	0	1	2017-04-05	0	3	5	75	80	95	100	85	91.6667	15	20	40	50	45	36.6667	60	60	55	60	40	55		27	14	30	7	9	34	5	17	7	7	15	5	7	24	17	26
9	42	0	17/05/2017	0	0	0	26.2	1	0	0		0	1	17	68	56	46	55	41	42	29	21	26	11	8	5	64	69	52	48	51	34		21	21	12	16	16	35	12	24	24	12	18	15	30	39	33	15
10	60	0	08/06/2017	0	0	0	26.4	0	0	0	2017-06-07	0	2	1	65	70	65	50	35	61.6667	20	25	25	35	10	28.3333	45	45	40	25	25	33.3333		30	11	32	5	30	28	12	19	15	19	8	12	27	22	16	31
11	59	1	05/07/2017	0	0	0	24.2	0	0	1	2017-07-04	0	1	9	25	50	35	15	15	33.3333	10	30	10	5	10	15	15	20	25	5	5	18.3333		12	17	32	9	38	13	15	12	10	9	17	14	19	21	6	7
12	41	1	23/07/2017	0	0	0	27.5	0	0	0	2017-07-20	1	1	14	55	60	55	50	40	55	5	20	10	30	10	20	50	40	45	40	30	35	2024-11-13	25	35	35	35	40	35	15	25	30	30	20	28.3333	10	10	5	5
13	65	1	29/08/2017	0	0	1	23.1	1	0	0		0	2	14	58	71	65	54	63	61	11	9	15	20	10	20	70	62	51	46	58	74		33	13	31	34	18	7	13	9	6	7	6	11	8	28	36	21
14	35	1	11/09/2017	0	0	0	29.1	0	0	1	2017-09-07	0	1	9	55	55	55	50	50	53.3333	5	15	20	30	30	21.6667	50	40	35	30	20	31.6667		30	31	21	34	30	35	9	19	11	23	9	7	33	7	17	32
15	41	1	15/11/2017	0	0	0	30.4	0	0	0	2017-11-14	1	3	15	60	55	50	45	30	50	20	15	20	25	25	20	40	40	30	25	5	30	2020-12-21	55	55	45	45	25	48.3333	20	20	25	35	15	26.6667	35	35	20	10
16	44	1	24/01/2018	0	0	0	25.9	0	0	0	2018-01-23	0	2	7	65	70	75	60	65	68.3333	15	15	35	35	30	28.3333	50	55	40	25	35	40		14	6	13	21	31	28	18	8	22	5	15	7	26	36	31	33
17	37	1	01/03/2018	0	0	0	30.6	0	0	0	2018-02-20	1	2	2	55	60	70	60	35	63.3333	15	25	35	35	15	31.6667	40	35	35	25	20	31.6667		30	9	37	27	13	35	7	16	6	19	10	22	29	39	21	25
18	33	0	18/03/2018	0	0	0	29.2	1	0	1	2018-03-15	1	1	7	70	70	75	55	60	66.6667	10	10	15	15	10	13.3333	60	60	60	40	50	53.3333		38	33	24	19	30	10	9	17	21	12	22	9	17	17	35	20
19	64	1	24/03/2018	0	1	0	29.6	0	0	1		0	2	9	44	57	79	74	62	68	5	21	20	20	12	16	66	38	54	48	43	33		11	23	17	25	26	6	9	6	15	6	14	16	22	29	38	24
20	75	1	01/04/2018	0	0	0	24.2	0	0	1	2018-03-27	1	2	11	85	95	105	105	95	101.667	30	40	55	65	65	53.3333	55	55	50	50	30	48.3333		8	12	32	18	34	24	23	23	16	7	8	16	37	13	28	10
21	36	0	09/05/2018	0						0	2018-05-03	0	1	13	72	45	69	70	77	78	5	28	20	29	24	23	53	72	51	57	57	45		15	5	33	6	21	32	18	23	23	18	13	23	20	8	39	23
22	63	0	13/05/2018	0	0	0	27.3	0	0	1	2018-05-03	1	1	13	55	60	60	75	75	65	15	25	30	60	60	38.3333	40	35	30	45	15	26.6667	2019-02-18	35	40	40	50	65	43.3333	20	40	25	35	50	33.3333	15	18	15	15
23	46	1	21/12/2018	0	0	0	28.7	0	0	0	2018-12-19	0	2	11	45	45	50	35	40	43.3333	20	10	25	20	10	18.3333	25	35	25	10	30	25	2019-05-02	35	20	25	15	25	20	15	15	20	5	15	13.3333	20	5	5	10
24	29	0	23/12/2018	0	0	0	27.7	1	0	0	2018-03-04	0	1	18	45	50	45	25	30	40	20	20	20	15	20	18.3333	25	30	25	5	10	21.6667	2023-02-22	15	15	10	10	35	11.6667	10	10	5	10	20	8.33333	5	5	5	9
25	58	1	17/02/2019	0	0	0	29.7	0	0	0	2019-02-16	1	2	8	60	60	60	50	55	56.6667	20	25	25	35	20	28.3333	40	35	35	25	35	28.3333		33	26	17	15	30	15	8	8	11	18	10	10	6	38	10	7
26	52	1	15/03/2019	0	0	0	30	0	0	0	2016-05-22	1	2	14	37	44	33	58	52	61	29	21	5	24	7	26	58	77	51	55	34	53		29	21	39	38	5	8	17	8	24	15	6	6	39	15	23	5
27	47	1	28/03/2019	0	0	0	23.2	0	0	1	2017-12-13	0	2	5	50	76	31	44	53	33	29	21	13	21	20	27	78	68	78	66	76	45		25	11	10	38	12	19	14	15	10	20	21	16	38	7	34	19
28	57	1	26/05/2019	0	0	0	21.2	0	0	1		0	1	13	68	73	35	74	66	59	24	6	10	6	29	26	75	58	71	55	78	31		14	29	22	22	39	10	22	9	5	8	9	23	34	32	11	38
29	55	1	04/08/2019	0	0	0	26.9	1	0	0	2019-07-02	0	3	2	75	85	75	65	65	75	15	35	40	40	35	38.3333	60	50	35	25	30	36.6667	2020-02-13	20	25	25	25	30	25	15	25	25	20	30	23.3333	5	33	14	5
30	34	1	19/09/2019	0	0	0	32.8	1	0	1		1	3	10	48	32	71	30	64	66	17	6	20	5	7	18	60	71	35	52	59	78		13	8	9	34	19	34	12	24	21	24	10	9	17	13	36	39
31	51	0	28/03/2019	0	0	1	35	0	0	1	2019-10-16	0	3	2	55	70	60	55	65	61.6667	5	20	15	30	25	21.6667	50	50	45	40	40	40		28	10	29	19	26	6	12	15	15	9	16	16	17	7	38	29
32	58	0	26/05/2019	0	0	0	27	0	0	0		1	3	20	52	66	33	54	73	52	13	26	7	20	29	10	64	55	44	38	75	57		39	35	6	31	18	19	11	14	22	18	14	21	22	29	32	28
33	58	1	04/08/2019	0	1	1	24	0	0	1		0	3	2	40	36	58	36	69	68	7	27	24	16	22	10	62	64	72	41	34	61		39	23	14	38	30	15	12	12	21	20	10	21	36	38	19	16
34	57	1	19/09/2019	0	0	0	20	0	0	1		1	2	3	40	50	47	38	51	74	11	9	8	9	18	17	50	79	66	30	41	56		22	31	34	37	32	12	18	10	11	22	12	14	36	16	34	22
35	49	1	21/10/2019	0	0	0	24	0	0	1	2019-07-15	1	3	16	70	65	50	50	65	55	20	20	20	25	25	21.6667	50	45	30	30	40	33.3333	2020-07-13	40	30	20	20	35	23.3333	5	15	20	20	30	18.3333	35	15	33	19
36	58	1	03/11/2019	0	0	0	22	0	0	0	2019-06-23	1	3	2	55	60	65	60	70	61.6667	15	15	30	40	25	28.3333	40	45	35	30	45	33.3333	2020-07-23	25	30	20	20	30	23.3333	10	20	15	20	20	18.3333	15	10	5	20
37	43	0	01/12/2019	0	0	0	29	0	0	1		0	3	10	53	38	55	53	56	44	10	5	23	9	22	23	61	54	62	30	45	49		36	14	9	28	27	30	23	10	21	11	6	21	39	13	26	31
38	25	0	26/01/2020	1	0	0	26	0	0	1	2019-08-15	1	3	3	50	45	60	45	85	50	20	5	7	20	40	8.33333	30	40	60	45	45	41.6667		28	30	37	19	18	9	10	12	24	14	16	19	33	19	8	12
39	58	1	02/02/2020	1	1	1	24	0	0	0		1	3	4	65	68	73	30	64	72	12	5	23	27	6	26	52	53	37	76	55	53		27	23	5	34	28	10	5	19	13	11	17	16	33	29	24	29
40	42	0	21/05/2020	1	0	0	32	0	0	0	2020-07-08	0	2	3	45	50	45	50	65	48.3333	20	20	20	30	35	23.3333	25	30	25	30	30	25		36	7	22	21	6	30	19	18	21	5	11	20	20	9	36	21
41	58	1	07/06/2020	1	0	0	26	0	0	0	2019-11-14	0	3	5	60	65	70	35	40	56.6667	25	30	30	20	25	26.6667	35	35	40	5	15	30		16	17	36	9	30	8	5	15	24	23	14	23	14	15	8	33
42	47	0	18/06/2020	1	0	0	22	1	0	0	2020-09-30	1	3	5	65	70	50	50	70	56.6667	10	10	15	25	40	16.6667	55	60	35	35	30	40	2020-11-05	35	25	20	35	90	26.6667	15	16	5	30	55	11.6667	20	25	15	5
43	39	1	09/07/2020	1	0	0	22	0	0	1	2020-05-26	0	3	5	50	65	55	40	55	53.3333	13	15	20	15	10	16.6667	50	50	35	20	45	36.6667		17	32	15	33	18	23	21	17	12	20	17	12	34	38	31	12
44	37	0	05/09/2020	1	0	0	23	0	0	0		1	2	2	69	47	63	73	30	58	9	23	24	13	26	12	62	42	73	63	55	41		27	24	25	8	11	24	5	12	21	23	21	21	29	28	21	19
45	23	1	01/10/2020	1	0	0	25	0	0	1	2021-01-10	0	2	5	60	60	60	50	35	56.6667	5	20	15	30	5	21.6667	55	40	45	35	30	35		29	32	30	14	7	37	19	22	11	8	18	9	24	19	16	31
46	8	1	22/10/2020	1	0	0	29	0	0	0		0	2	5	53	33	39	37	64	65	5	6	11	13	7	6	32	36	73	61	77	79		39	12	29	21	27	24	6	5	5	22	6	20	9	12	26	11
47	50	1	18/03/2021	1	0	0	25	0	0	1	2020-07-08	0	3	5	70	80	85	55	45	73.3333	70	10	20	25	15	18.3333	47	70	65	35	30	55	2022-01-19	30	25	35	40	40	33.3333	30	20	25	30	30	25	5	5	10	10
48	36	1	11/06/2021	1	0	0	25	0	0	0		0	2	5	32	54	65	53	66	42	23	25	24	7	20	25	54	65	34	77	50	64		34	5	26	14	22	16	18	19	17	6	15	10	34	9	21	7
49	60	1	10/06/2021	1	1	1	22	0	0	1	2020-07-23	0	2	2	45	60	65	50	45	58.3333	10	20	30	35	25	28.3333	35	40	35	20	20	30		21	7	31	21	39	5	12	12	23	5	5	12	7	30	14	33
50	34	0	29/10/2021	1	0	0	24	0	0	0	2020-11-18	0	2	5	40	35	35	30	35	33.3333	15	5	20	15	15	13.3333	25	30	15	10	20	20		24	17	17	24	19	30	12	15	23	19	23	22	18	22	5	28
51	36	0	03/12/2021	1	0	0	29	0	0	1	2021-03-16	0	2	5	70	75	65	70	65	70	15	15	20	20	15	18.3333	55	60	45	50	50	51.6667		29	32	37	28	29	18	23	16	21	9	8	16	34	10	26	7
52	29	1	06/01/2022	1	0	0	44	0	0	0	2020-11-26	1	2	5	40	45	40	35	10	40	15	20	10	10	10	13.3333	25	25	30	25	68	26.6667		26	29	38	9	32	15	11	16	17	24	23	19	8	17	30	24
53	42	0	04/03/2022	1	0	0	28	0	0	0	2021-04-18	0	2	5	85	100	100	75	70	91.6667	25	30	30	50	35	36.6667	60	70	70	45	35	55	2022-10-30	55	50	60	60	55	56.6667	50	50	45	50	50	48.3333	5	32	15	10
54	36	1	29/05/2022	1	0	0	23	0	0	1		1	3	5	51	43	43	40	76	61	14	16	13	23	13	5	71	74	68	54	65	62		17	37	39	38	14	17	23	8	20	15	15	13	22	9	22	19
55	36	0	04/11/2022	1	0	0	26	0	0	1		1	2	5	31	79	60	46	43	36	16	10	5	20	8	19	60	49	33	69	62	62		23	10	5	10	21	7	10	20	12	14	12	17	29	17	18	29
56	46	1	08/11/2022	1	0	0	27	0	0	0	2021-08-23	0	2	10	70	70	60	35	40	55	20	35	25	25	20	28.3333	50	35	35	10	20	26.6667		16	36	25	6	26	37	10	8	23	6	15	19	5	21	33	34
57	45	0	26/01/2023	1	0	0	23.6	0	0	1		0	2	5	53	38	77	37	32	51	28	27	12	20	5	5	32	30	35	74	59	72	2023-08-06	30	30	30	20	25	26.6667	20	15	25	20	15	20	10	15	5	18
58	21	1	26/01/2023	1	0	0	24	0	0	0	2022-01-04	1	2	3	55	60	50	35	35	48.3333	19	10	10	5	5	8.33333	55	50	40	25	30	40		23	25	10	17	30	10	7	9	22	7	8	14	19	36	16	11
59	71	1	09/02/2023	1	0	1	29	0	0	0	2022-08-30	0	2	10	75	80	80	90	95	83.3333	20	35	40	55	45	43.3333	55	45	40	50	50	40	2023-05-17	25	30	40	45	50	38.3333	25	30	40	45	50	38.3333	13	33	39	21
60	34	0	22/03/2023	1	0	0	27	0	0	1	2023-02-22	1	2	5	45	50	50	30	45	43.3333	15	15	20	25	25	20	30	35	30	10	20	23.3333		16	20	32	15	29	14	11	9	5	16	21	20	19	7	16	24
61	17	1	20/04/2023	1	0	0	23	0	0	1		0	2	5	73	55	44	64	30	57	26	8	11	7	8	9	69	37	74	30	66	66		13	25	21	27	21	9	23	12	18	24	11	11	28	38	11	13
62	61	0	04/05/2023	1	1	1	19.8	0	0	0		0	3	10	59	31	37	64	34	31	28	27	22	24	5	20	75	75	61	45	52	41		11	15	9	20	17	27	12	14	23	9	12	21	8	31	33	26
63	41	0	31/08/2023	1	0	0	26.1	0	0	1	2023-08-30	0	2	10	85	75	80	70	95	75	15	40	40	55	50	45	70	35	40	30	45	30		32	39	35	35	24	14	14	21	19	9	7	11	16	17	15	6
64	39	1	07/09/2023	1	0	0	25.9	0	0	0		1	2	5	67	49	43	62	55	71	13	15	12	28	18	23	53	45	59	68	39	32		18	23	9	15	29	6	24	13	22	10	6	18	10	37	37	28
65	50	0	14/09/2023	1	0	0	25	0	0	1	2018-05-15	1	3	10	65	60	45	25	70	43.3333	15	15	20	15	60	16.6667	50	45	25	5	10	26.6667		35	24	7	20	8	17	19	23	6	13	19	19	28	10	10	12
66	29	1	12/01/2024	1	0	0	26	0	0	0	2022-06-08	0	3	5	55	60	50	50	30	53.3333	55	35	25	25	15	28.3333	79	25	25	25	15	25		23	22	27	12	14	6	19	18	21	6	9	11	15	28	19	15
67	14	1	24/01/2024	1	0	0	22	0	0	0		0	2	2	31	57	52	34	43	74	24	28	5	26	25	8	61	43	76	34	34	30		20	18	14	8	7	24	5	12	22	16	5	13	17	23	36	17
68	61	0	27/02/2024	1	1	1	29.4	0	0	1	2023-11-22	1	2	5	80	65	65	70	110	66.6667	15	20	20	40	60	26.6667	65	45	45	50	50	40		9	19	14	8	22	5	24	13	10	7	8	23	38	20	15	21
69	38	1	18/04/2024	1	0	0	30.1	0	0	0	2024-03-19	1	2	5	60	60	50	45	45	51.6667	15	15	25	25	25	21.6667	45	45	25	20	20	30		39	35	23	29	26	13	11	15	23	24	19	20	29	32	27	12
70	51	0	2/05/2024	1	0	0	23.7	0	0	0	2024-03-22	0	2	5	55	50	55	30	45	45	55	20	20	20	30	20	76	30	35	10	15	25		16	5	21	7	38	21	8	5	8	16	24	12	11	37	30	25
71	48	1	14/06/2024	1	0	0	32	0	0	0	2019-12-12	0	2	5	70	65	65	60	70	63.3333	20	25	20	30	30	25	50	40	45	40	40	38.3333		29	7	25	36	12	13	10	18	5	21	23	22	8	17	38	22
72	57	1	15/08/2024	1	0	0	28.6	0	0	1		1	2	5	50	76	69	71	68	35	21	21	15	28	20	7	51	41	64	51	65	62		25	20	18	7	23	15	5	9	12	14	7	22	12	29	38	34
73	34	1	12/09/2024	1	0	0	23.8	0	0	0		0	2	5	62	36	50	68	56	57	21	10	29	5	24	21	52	52	69	58	63	69		27	27	13	31	10	19	9	18	11	18	24	24	24	31	33	22
74	50	1	12/09/2024	1	0	0	23.9	0	0	0	2024-09-12	0	2	5	60	65	75	75	80	71.6667	40	40	55	50	45	48.3333	20	25	20	20	35	23.3333		20	15	5	33	30	28	5	8	7	21	15	11	33	11	8	35
75	35	1		1	0	0	23	0	0	0	2021-09-22	0	1	15	55	45	50	30	35	41.6667	55	15	15	15	5	15	31	30	35	15	30	26.6667	2025-02-09	25	25	20	35	80	26.6667	20	10	15	35	80	20	5	15	5	36
76	44	0		1	0	0	23.6	0	0	0	2024-11-10	0	1	2	50	55	55	45	40	51.6667	25	25	25	35	15	28.3333	25	30	30	20	25	23.3333		18	16	17	36	38	39	8	5	14	22	21	7	14	9	21	15
[truncated: 5 more columns]
